# Supplementary material for: Polygenic risk score for type 2 diabetes shows context-dependent effects across populations
Source: Nat Commun. 2025 Oct 1;16:8632. doi: 10.1038/s41467-025-63546-4 (PMC12488948; doi:10.1038/s41467-025-63546-4)
Supplement: Supplementary file 3 — Supplementary Data 1-17 [file 41467_2025_63546_MOESM3_ESM.xlsx]

## Sheet: Index
Polygenic risk score for type 2 diabetes shows context dependent effects across populations
Supplementary Data 1. Sample sizes of the PAGE Study and additional biobanks and cohorts by population, study, T2D status, and genotyping array platform.
Supplementary Data 2. Detailed definitions of population descriptors in the PAGE Study and additional biobanks and cohorts.
Supplementary Data 3. Information on the four PRS methods evaluated in this study.
Supplementary Data 4. Performance of T2D PRS across self-identified populations: Area under the curve (AUC) for four T2D PRS methods in PAGE.
Supplementary Data 5. Performance of T2D PRS across self-identified populations: Association between each SD unit increase in the Ge et al. T2D PRS with T2D risk in PAGE and the additional biobanks and cohorts.
Supplementary Data 6. Association between PRS and mean age at T2D diagnosis in All of Us.
Supplementary Data 7. Definitions and subgroup categories for stratification analyses.
Supplementary Data 8. Summary of the effect of the T2D PRS on T2D risk stratified by demographic, medical, and lifestyle and behavioral factors.
Supplementary Data 9. Effect of the T2D PRS on T2D risk stratified by demographic, medical, and lifestyle and behavioral factors meta-analyzed across PAGE and the additional biobanks and cohorts.
Supplementary Data 10. Effect of the T2D PRS on T2D risk stratified by demographic, medical, and lifestyle and behavioral factors separately in PAGE and the additional biobanks and cohorts.
Supplementary Data 11. Effect of the T2D PRS on T2D risk stratified by demographic, medical, and lifestyle and behavioral factors meta-analyzed across additional biobanks and cohorts (not including PAGE).
Supplementary Data 12. Interaction results between PRS and demographic, medical, and lifestyle and behavioral factors in PAGE.
Supplementary Data 13. Units of outcomes and covariates adjusted for association analyses.
Supplementary Data 14. Effect of T2D PRS on diabetes-related traits meta-analyzed across PAGE and the additional biobanks and cohorts.
Supplementary Data 15. Effect of T2D PRS on diabetes-related traits separately in PAGE and the additional biobanks and cohorts.
Supplementary Data 16. Effect of T2D PRS on diabetes-related traits meta-analyzed across additional biobanks and cohorts (not including PAGE).
Supplementary Data 17. T2D PRS PheWAS results meta-analyzed across all populations and by population.

## Sheet: Table S1
Supplementary Data 1. Sample sizes of the PAGE Study and additional biobanks and cohorts by population, study, T2D status, and genotyping array platform.
Study abbreviation	Study	PAGE/Additional biobanks and studies	Population	T2D status	Genotyping platform	Sample size
BioME	Icahn School of Medicine at Mount Sinai BioMe biobank in New York City	PAGE	AFR	Cases	Infinium Expanded Multi-Ethnic Genotyping Array (MEGA)	1830
BioME	Icahn School of Medicine at Mount Sinai BioMe biobank in New York City	PAGE	AFR	Cases	Illumina Human Omni1-Quad v1-0 B	127
MEC	Multiethnic Cohort Study	PAGE	AFR	Cases	Infinium Expanded Multi-Ethnic Genotyping Array (MEGA)	2441
MEC-AABC	Multiethnic Cohort substudy of breast cancer in African American	PAGE	AFR	Cases	Illumina Human1M-Duo Array	323
MEC-AAPC	Multiethnic Cohort substudy of prostate cancer in African American	PAGE	AFR	Cases	Illumina Human1M-Duo Array	708
BioME	Icahn School of Medicine at Mount Sinai BioMe biobank in New York City	PAGE	AFR	Controls	Infinium Expanded Multi-Ethnic Genotyping Array (MEGA)	2270
BioME	Icahn School of Medicine at Mount Sinai BioMe biobank in New York City	PAGE	AFR	Controls	Illumina Human Omni1-Quad v1-0 B	784
MEC	Multiethnic Cohort Study	PAGE	AFR	Controls	Infinium Expanded Multi-Ethnic Genotyping Array (MEGA)	2762
MEC-AABC	Multiethnic Cohort substudy of breast cancer in African American	PAGE	AFR	Controls	Illumina Human1M-Duo Array	676
MEC-AAPC	Multiethnic Cohort substudy of prostate cancer in African American	PAGE	AFR	Controls	Illumina Human1M-Duo Array	1240
BioME	Icahn School of Medicine at Mount Sinai BioMe biobank in New York City	PAGE	AFR	Prediabetes	Infinium Expanded Multi-Ethnic Genotyping Array (MEGA)	256
BioME	Icahn School of Medicine at Mount Sinai BioMe biobank in New York City	PAGE	AFR	Prediabetes	Illumina Human Omni1-Quad v1-0 B	81
MEC	Multiethnic Cohort Study	PAGE	AFR	Prediabetes	Infinium Expanded Multi-Ethnic Genotyping Array (MEGA)	122
MEC-AABC	Multiethnic Cohort substudy of breast cancer in African American	PAGE	AFR	Prediabetes	Illumina Human1M-Duo Array	13
MEC-AAPC	Multiethnic Cohort substudy of prostate cancer in African American	PAGE	AFR	Prediabetes	Illumina Human1M-Duo Array	26
BioME	Icahn School of Medicine at Mount Sinai BioMe biobank in New York City	PAGE	ASN	Cases	Infinium Expanded Multi-Ethnic Genotyping Array (MEGA)	85
MEC	Multiethnic Cohort Study	PAGE	ASN	Cases	Infinium Expanded Multi-Ethnic Genotyping Array (MEGA)	1872
MEC-JABC	Multiethnic Cohort substudy of breast cancer in Japanese American	PAGE	ASN	Cases	Illumina Human660W_Quad_v1 Array	460
MEC-JAPC	Multiethnic Cohort substudy of prostate cancer in Japanese American	PAGE	ASN	Cases	Illumina Human660W_Quad_v1 Array	667
WHI	Women’s Health Initiative	PAGE	ASN	Cases	Infinium Expanded Multi-Ethnic Genotyping Array (MEGA)	67
WHI-GARNET	Women's Health Initiative-Genomics and Randomized Trials Network	PAGE	ASN	Cases	Illumina Human Omni1-Quad v1-0 B	29
WHI-HIPFX	Women's Health Initiative-Hip Fracture GWAS	PAGE	ASN	Cases	Illumina 50K and 610K	5
BioME	Icahn School of Medicine at Mount Sinai BioMe biobank in New York City	PAGE	ASN	Controls	Infinium Expanded Multi-Ethnic Genotyping Array (MEGA)	328
MEC	Multiethnic Cohort Study	PAGE	ASN	Controls	Infinium Expanded Multi-Ethnic Genotyping Array (MEGA)	1469
MEC-JABC	Multiethnic Cohort substudy of breast cancer in Japanese American	PAGE	ASN	Controls	Illumina Human660W_Quad_v1 Array	1102
MEC-JAPC	Multiethnic Cohort substudy of prostate cancer in Japanese American	PAGE	ASN	Controls	Illumina Human660W_Quad_v1 Array	1104
WHI	Women’s Health Initiative	PAGE	ASN	Controls	Infinium Expanded Multi-Ethnic Genotyping Array (MEGA)	258
WHI-GARNET	Women's Health Initiative-Genomics and Randomized Trials Network	PAGE	ASN	Controls	Illumina Human Omni1-Quad v1-0 B	27
WHI-HIPFX	Women's Health Initiative-Hip Fracture GWAS	PAGE	ASN	Controls	Illumina 50K and 610K	25
BioME	Icahn School of Medicine at Mount Sinai BioMe biobank in New York City	PAGE	ASN	Prediabetes	Infinium Expanded Multi-Ethnic Genotyping Array (MEGA)	24
MEC	Multiethnic Cohort Study	PAGE	ASN	Prediabetes	Infinium Expanded Multi-Ethnic Genotyping Array (MEGA)	124
MEC-JABC	Multiethnic Cohort substudy of breast cancer in Japanese American	PAGE	ASN	Prediabetes	Illumina Human660W_Quad_v1 Array	18
MEC-JAPC	Multiethnic Cohort substudy of prostate cancer in Japanese American	PAGE	ASN	Prediabetes	Illumina Human660W_Quad_v1 Array	28
WHI	Women’s Health Initiative	PAGE	ASN	Prediabetes	Infinium Expanded Multi-Ethnic Genotyping Array (MEGA)	91
WHI-GARNET	Women's Health Initiative-Genomics and Randomized Trials Network	PAGE	ASN	Prediabetes	Illumina Human Omni1-Quad v1-0 B	10
WHI-HIPFX	Women's Health Initiative-Hip Fracture GWAS	PAGE	ASN	Prediabetes	Illumina 50K and 610K	1
ARIC	Atherosclerosis Risk in Communities Study	PAGE	EUR	Cases	Affymetrix GeneChip SNP Array 6.0	692
CARDIA	Coronary Artery Risk Development in Young Adults Study	PAGE	EUR	Cases	Affymetrix GeneChip SNP Array 6.0	91
WHI-GARNET	Women's Health Initiative-Genomics and Randomized Trials Network	PAGE	EUR	Cases	Illumina Human Omni1-Quad v1-0 B	1391
WHI-GECCO	Women's Health Initiative-Genetics and Epidemiology of Colorectal Cancer Consortium	PAGE	EUR	Cases	Illumina 610 and Cytochip 370K	218
WHI-HIPFX	Women's Health Initiative-Hip Fracture GWAS	PAGE	EUR	Cases	Illumina 50K and 610K	471
WHI-LLS	Women's Health Initiative-Long Life Study	PAGE	EUR	Cases	Illumina HumanOmniExpressExome 8v1 1-A	108
WHI-MOPMAP	Women’s Health Initiative-Modification of PM-Mediate Arrhythmogenesis in Population study	PAGE	EUR	Cases	Affymetrix Gene Titan, Axiom Genome-Wide, Human CEU I Array Plate	338
WHI-WHIMS	Women's Health Initiative-Memory Study	PAGE	EUR	Cases	Human OmniExpress Exome-8v1 B Genome-Wide Human	767
ARIC	Atherosclerosis Risk in Communities Study	PAGE	EUR	Controls	Affymetrix GeneChip SNP Array 6.0	4347
CARDIA	Coronary Artery Risk Development in Young Adults Study	PAGE	EUR	Controls	Affymetrix GeneChip SNP Array 6.0	807
WHI-GARNET	Women's Health Initiative-Genomics and Randomized Trials Network	PAGE	EUR	Controls	Illumina Human Omni1-Quad v1-0 B	2142
WHI-GECCO	Women's Health Initiative-Genetics and Epidemiology of Colorectal Cancer Consortium	PAGE	EUR	Controls	Illumina 610 and Cytochip 370K	1342
WHI-HIPFX	Women's Health Initiative-Hip Fracture GWAS	PAGE	EUR	Controls	Illumina 50K and 610K	2689
WHI-LLS	Women's Health Initiative-Long Life Study	PAGE	EUR	Controls	Illumina HumanOmniExpressExome 8v1 1-A	829
WHI-MOPMAP	Women’s Health Initiative-Modification of PM-Mediate Arrhythmogenesis in Population study	PAGE	EUR	Controls	Affymetrix Gene Titan, Axiom Genome-Wide, Human CEU I Array Plate	1944
WHI-WHIMS	Women's Health Initiative-Memory Study	PAGE	EUR	Controls	Human OmniExpress Exome-8v1 B Genome-Wide Human	3887
ARIC	Atherosclerosis Risk in Communities Study	PAGE	EUR	Prediabetes	Affymetrix GeneChip SNP Array 6.0	4183
CARDIA	Coronary Artery Risk Development in Young Adults Study	PAGE	EUR	Prediabetes	Affymetrix GeneChip SNP Array 6.0	194
WHI-GARNET	Women's Health Initiative-Genomics and Randomized Trials Network	PAGE	EUR	Prediabetes	Illumina Human Omni1-Quad v1-0 B	720
WHI-GECCO	Women's Health Initiative-Genetics and Epidemiology of Colorectal Cancer Consortium	PAGE	EUR	Prediabetes	Illumina 610 and Cytochip 370K	22
WHI-HIPFX	Women's Health Initiative-Hip Fracture GWAS	PAGE	EUR	Prediabetes	Illumina 50K and 610K	81
WHI-LLS	Women's Health Initiative-Long Life Study	PAGE	EUR	Prediabetes	Illumina HumanOmniExpressExome 8v1 1-A	181
WHI-MOPMAP	Women’s Health Initiative-Modification of PM-Mediate Arrhythmogenesis in Population study	PAGE	EUR	Prediabetes	Affymetrix Gene Titan, Axiom Genome-Wide, Human CEU I Array Plate	8
WHI-WHIMS	Women's Health Initiative-Memory Study	PAGE	EUR	Prediabetes	Human OmniExpress Exome-8v1 B Genome-Wide Human	1032
BioME	Icahn School of Medicine at Mount Sinai BioMe biobank in New York City	PAGE	HIS	Cases	Infinium Expanded Multi-Ethnic Genotyping Array (MEGA)	1794
BioME	Icahn School of Medicine at Mount Sinai BioMe biobank in New York City	PAGE	HIS	Cases	Illumina Human Omni1-Quad v1-0 B	1161
MEC	Multiethnic Cohort Study	PAGE	HIS	Cases	Infinium Expanded Multi-Ethnic Genotyping Array (MEGA)	6
MEC-LABC	Multiethnic Cohort substudy of breast cancer in Hispanic/Latinos	PAGE	HIS	Cases	Illumina Human660W_Quad_v1 Array	383
MEC-LAPC	Multiethnic Cohort substudy of prostate cancer in Hispanic/Latinos	PAGE	HIS	Cases	Illumina Human660W_Quad_v1 Array	748
MEC-SIGMA	Multiethnic Cohort-the Slim Initiative in Genomic Medicine for the Americas	PAGE	HIS	Cases	Illumina OMNI2.5 array, Illumina G4L, Illumina Sure-Select Human All Exon v2.0	2427
HCHS/SOL	Hispanic Community Health Study/Study of Latinos	PAGE	HIS	Cases	Infinium Expanded Multi-Ethnic Genotyping Array (MEGA)	1748
WHI	Women’s Health Initiative	PAGE	HIS	Cases	Infinium Expanded Multi-Ethnic Genotyping Array (MEGA)	1155
WHI-SHARe	Women's Health Initiative-SNP Health Association Resource	PAGE	HIS	Cases	Affymetrix GeneChip SNP Array 6.0	19
BioME	Icahn School of Medicine at Mount Sinai BioMe biobank in New York City	PAGE	HIS	Controls	Infinium Expanded Multi-Ethnic Genotyping Array (MEGA)	2400
BioME	Icahn School of Medicine at Mount Sinai BioMe biobank in New York City	PAGE	HIS	Controls	Illumina Human Omni1-Quad v1-0 B	1720
MEC	Multiethnic Cohort Study	PAGE	HIS	Controls	Infinium Expanded Multi-Ethnic Genotyping Array (MEGA)	21
MEC-LABC	Multiethnic Cohort substudy of breast cancer in Hispanic/Latinos	PAGE	HIS	Controls	Illumina Human660W_Quad_v1 Array	535
MEC-LAPC	Multiethnic Cohort substudy of prostate cancer in Hispanic/Latinos	PAGE	HIS	Controls	Illumina Human660W_Quad_v1 Array	939
MEC-SIGMA	Multiethnic Cohort-the Slim Initiative in Genomic Medicine for the Americas	PAGE	HIS	Controls	Illumina OMNI2.5 array, Illumina G4L, Illumina Sure-Select Human All Exon v2.0	1366
HCHS/SOL	Hispanic Community Health Study/Study of Latinos	PAGE	HIS	Controls	Infinium Expanded Multi-Ethnic Genotyping Array (MEGA)	3170
WHI	Women’s Health Initiative	PAGE	HIS	Controls	Infinium Expanded Multi-Ethnic Genotyping Array (MEGA)	3000
WHI-GARNET	Women's Health Initiative-Genomics and Randomized Trials Network	PAGE	HIS	Controls	Illumina Human Omni1-Quad v1-0 B	1
WHI-HIPFX	Women's Health Initiative-Hip Fracture GWAS	PAGE	HIS	Controls	Illumina 50K and 610K	2
WHI-LLS	Women's Health Initiative-Long Life Study	PAGE	HIS	Controls	Illumina HumanOmniExpressExome 8v1 1-A	3
WHI-SHARe	Women's Health Initiative-SNP Health Association Resource	PAGE	HIS	Controls	Affymetrix GeneChip SNP Array 6.0	49
BioME	Icahn School of Medicine at Mount Sinai BioMe biobank in New York City	PAGE	HIS	Prediabetes	Infinium Expanded Multi-Ethnic Genotyping Array (MEGA)	250
BioME	Icahn School of Medicine at Mount Sinai BioMe biobank in New York City	PAGE	HIS	Prediabetes	Illumina Human Omni1-Quad v1-0 B	135
MEC	Multiethnic Cohort Study	PAGE	HIS	Prediabetes	Infinium Expanded Multi-Ethnic Genotyping Array (MEGA)	3
MEC-LABC	Multiethnic Cohort substudy of breast cancer in Hispanic/Latinos	PAGE	HIS	Prediabetes	Illumina Human660W_Quad_v1 Array	49
MEC-LAPC	Multiethnic Cohort substudy of prostate cancer in Hispanic/Latinos	PAGE	HIS	Prediabetes	Illumina Human660W_Quad_v1 Array	85
MEC-SIGMA	Multiethnic Cohort-the Slim Initiative in Genomic Medicine for the Americas	PAGE	HIS	Prediabetes	Illumina OMNI2.5 array, Illumina G4L, Illumina Sure-Select Human All Exon v2.0	331
HCHS/SOL	Hispanic Community Health Study/Study of Latinos	PAGE	HIS	Prediabetes	Infinium Expanded Multi-Ethnic Genotyping Array (MEGA)	4129
WHI	Women’s Health Initiative	PAGE	HIS	Prediabetes	Infinium Expanded Multi-Ethnic Genotyping Array (MEGA)	467
WHI-SHARe	Women's Health Initiative-SNP Health Association Resource	PAGE	HIS	Prediabetes	Affymetrix GeneChip SNP Array 6.0	5
BioME	Icahn School of Medicine at Mount Sinai BioMe biobank in New York City	PAGE	AI	Cases	Infinium Expanded Multi-Ethnic Genotyping Array (MEGA)	6
WHI	Women’s Health Initiative	PAGE	AI	Cases	Infinium Expanded Multi-Ethnic Genotyping Array (MEGA)	171
BioME	Icahn School of Medicine at Mount Sinai BioMe biobank in New York City	PAGE	AI	Controls	Infinium Expanded Multi-Ethnic Genotyping Array (MEGA)	41
WHI	Women’s Health Initiative	PAGE	AI	Controls	Infinium Expanded Multi-Ethnic Genotyping Array (MEGA)	333
BioME	Icahn School of Medicine at Mount Sinai BioMe biobank in New York City	PAGE	AI	Prediabetes	Infinium Expanded Multi-Ethnic Genotyping Array (MEGA)	1
WHI	Women’s Health Initiative	PAGE	AI	Prediabetes	Infinium Expanded Multi-Ethnic Genotyping Array (MEGA)	90
MEC	Multiethnic Cohort Study	PAGE	NH	Cases	Infinium Expanded Multi-Ethnic Genotyping Array (MEGA)	1548
MEC-HIBC	Multiethnic Cohort substudy of breast cancer in Native Hawaiian	PAGE	NH	Cases	Illumina Human660W_Quad_v1 Array	110
MEC	Multiethnic Cohort Study	PAGE	NH	Controls	Infinium Expanded Multi-Ethnic Genotyping Array (MEGA)	2269
MEC-HIBC	Multiethnic Cohort substudy of breast cancer in Native Hawaiian	PAGE	NH	Controls	Illumina Human660W_Quad_v1 Array	202
MEC	Multiethnic Cohort Study	PAGE	NH	Prediabetes	Infinium Expanded Multi-Ethnic Genotyping Array (MEGA)	123
MEC-HIBC	Multiethnic Cohort substudy of breast cancer in Native Hawaiian	PAGE	NH	Prediabetes	Illumina Human660W_Quad_v1 Array	12
AoU	All of Us	Additional biobanks and studies	EUR	Cases	Whole genome sequence data	14353
AoU	All of Us	Additional biobanks and studies	EUR	Controls	Whole genome sequence data	61982
AoU	All of Us	Additional biobanks and studies	EUR	Prediabetes	Whole genome sequence data	6444
AoU	All of Us	Additional biobanks and studies	AFR	Cases	Whole genome sequence data	7113
AoU	All of Us	Additional biobanks and studies	AFR	Controls	Whole genome sequence data	22497
AoU	All of Us	Additional biobanks and studies	AFR	Prediabetes	Whole genome sequence data	1491
AoU	All of Us	Additional biobanks and studies	HIS	Cases	Whole genome sequence data	6020
AoU	All of Us	Additional biobanks and studies	HIS	Controls	Whole genome sequence data	16773
AoU	All of Us	Additional biobanks and studies	HIS	Prediabetes	Whole genome sequence data	1562
AoU	All of Us	Additional biobanks and studies	ASN	Cases	Whole genome sequence data	612
AoU	All of Us	Additional biobanks and studies	ASN	Controls	Whole genome sequence data	2649
AoU	All of Us	Additional biobanks and studies	ASN	Prediabetes	Whole genome sequence data	387
AoU	All of Us	Additional biobanks and studies	NH	Cases	Whole genome sequence data	36
AoU	All of Us	Additional biobanks and studies	NH	Controls	Whole genome sequence data	>70
AoU	All of Us	Additional biobanks and studies	NH	Prediabetes	Whole genome sequence data	<20
AoU	All of Us	Additional biobanks and studies	MENAQ	Cases	Whole genome sequence data	123
AoU	All of Us	Additional biobanks and studies	MENAQ	Controls	Whole genome sequence data	472
AoU	All of Us	Additional biobanks and studies	MENAQ	Prediabetes	Whole genome sequence data	53
BioME	Icahn School of Medicine at Mount Sinai BioMe biobank	Additional biobanks and studies	EUR	Cases	Affymetrix GeneChip SNP Array 6.0 and Illumina OmniExpressExome Array	438
BioME	Icahn School of Medicine at Mount Sinai BioMe biobank	Additional biobanks and studies	EUR	Controls	Affymetrix GeneChip SNP Array 6.0 and Illumina OmniExpressExome Array	4529
BioME	Icahn School of Medicine at Mount Sinai BioMe biobank	Additional biobanks and studies	AFR	Cases	Affymetrix GeneChip SNP Array 6.0 and Illumina OmniExpressExome Array	621
BioME	Icahn School of Medicine at Mount Sinai BioMe biobank	Additional biobanks and studies	AFR	Controls	Affymetrix GeneChip SNP Array 6.0 and Illumina OmniExpressExome Array	1839
BioME	Icahn School of Medicine at Mount Sinai BioMe biobank	Additional biobanks and studies	HIS	Cases	Affymetrix GeneChip SNP Array 6.0 and Illumina OmniExpressExome Array	1177
BioME	Icahn School of Medicine at Mount Sinai BioMe biobank	Additional biobanks and studies	HIS	Controls	Affymetrix GeneChip SNP Array 6.0 and Illumina OmniExpressExome Array	3933
BioME	Icahn School of Medicine at Mount Sinai BioMe biobank	Additional biobanks and studies	ASN	Cases	Affymetrix GeneChip SNP Array 6.0 and Illumina OmniExpressExome Array	203
BioME	Icahn School of Medicine at Mount Sinai BioMe biobank	Additional biobanks and studies	ASN	Controls	Affymetrix GeneChip SNP Array 6.0 and Illumina OmniExpressExome Array	1098
BioVU	BioVU Biobank	Additional biobanks and studies	EUR	Cases	Infinium Expanded Multi-Ethnic Genotyping Array (MEGA)	7828
BioVU	BioVU Biobank	Additional biobanks and studies	EUR	Controls	Infinium Expanded Multi-Ethnic Genotyping Array (MEGA)	58403
BioVU	BioVU Biobank	Additional biobanks and studies	AFR	Cases	Infinium Expanded Multi-Ethnic Genotyping Array (MEGA)	1408
BioVU	BioVU Biobank	Additional biobanks and studies	AFR	Controls	Infinium Expanded Multi-Ethnic Genotyping Array (MEGA)	11793
CCHC	Cameron County Hispanic Study	Additional biobanks and studies	HIS	Cases	Infinium Expanded Multi-Ethnic Genotyping Array (MEGA)	983
CCHC	Cameron County Hispanic Study	Additional biobanks and studies	HIS	Controls	Infinium Expanded Multi-Ethnic Genotyping Array (MEGA)	1126
CCHC	Cameron County Hispanic Study	Additional biobanks and studies	HIS	Prediabetes	Infinium Expanded Multi-Ethnic Genotyping Array (MEGA)	1138
CCPM	Colorado Center for Personalized Medicine Biobank	Additional biobanks and studies	EUR	Cases	Infinium Expanded Multi-Ethnic Genotyping Array (MEGA)	4465
CCPM	Colorado Center for Personalized Medicine Biobank	Additional biobanks and studies	EUR	Controls	Infinium Expanded Multi-Ethnic Genotyping Array (MEGA)	22698
CCPM	Colorado Center for Personalized Medicine Biobank	Additional biobanks and studies	EUR	Prediabetes	Infinium Expanded Multi-Ethnic Genotyping Array (MEGA)	5261
CCPM	Colorado Center for Personalized Medicine Biobank	Additional biobanks and studies	AFR	Cases	Infinium Expanded Multi-Ethnic Genotyping Array (MEGA)	402
CCPM	Colorado Center for Personalized Medicine Biobank	Additional biobanks and studies	AFR	Controls	Infinium Expanded Multi-Ethnic Genotyping Array (MEGA)	867
CCPM	Colorado Center for Personalized Medicine Biobank	Additional biobanks and studies	AFR	Prediabetes	Infinium Expanded Multi-Ethnic Genotyping Array (MEGA)	344
CCPM	Colorado Center for Personalized Medicine Biobank	Additional biobanks and studies	HIS	Cases	Infinium Expanded Multi-Ethnic Genotyping Array (MEGA)	834
CCPM	Colorado Center for Personalized Medicine Biobank	Additional biobanks and studies	HIS	Controls	Infinium Expanded Multi-Ethnic Genotyping Array (MEGA)	2824
CCPM	Colorado Center for Personalized Medicine Biobank	Additional biobanks and studies	HIS	Prediabetes	Infinium Expanded Multi-Ethnic Genotyping Array (MEGA)	605
CCPM	Colorado Center for Personalized Medicine Biobank	Additional biobanks and studies	ASN	Cases	Infinium Expanded Multi-Ethnic Genotyping Array (MEGA)	271
CCPM	Colorado Center for Personalized Medicine Biobank	Additional biobanks and studies	ASN	Controls	Infinium Expanded Multi-Ethnic Genotyping Array (MEGA)	993
CCPM	Colorado Center for Personalized Medicine Biobank	Additional biobanks and studies	ASN	Prediabetes	Infinium Expanded Multi-Ethnic Genotyping Array (MEGA)	307
CHNS	Chinese Health and Nutrition Survey	Additional biobanks and studies	ASN	Cases	Illumina HumanCoreExome Chip	588
CHNS	Chinese Health and Nutrition Survey	Additional biobanks and studies	ASN	Controls	Illumina HumanCoreExome Chip	2342
CHNS	Chinese Health and Nutrition Survey	Additional biobanks and studies	ASN	Prediabetes	Illumina HumanCoreExome Chip	1950
CLHNS	Cebu Longitudinal Health and Nutrition Survey	Additional biobanks and studies	ASN	Cases	Affymetrix Genomewide Human SNP Array 5.0	158
CLHNS	Cebu Longitudinal Health and Nutrition Survey	Additional biobanks and studies	ASN	Controls	Affymetrix Genomewide Human SNP Array 5.0	1084
CLHNS	Cebu Longitudinal Health and Nutrition Survey	Additional biobanks and studies	ASN	Prediabetes	Affymetrix Genomewide Human SNP Array 5.0	87
Greenlandic	Greenlandic Health Surveys	Additional biobanks and studies	Greenlandic	Cases	CardioMetaboChip and Infinium Expanded Multi-Ethnic Genotyping Array	586
Greenlandic	Greenlandic Health Surveys	Additional biobanks and studies	Greenlandic	Controls	CardioMetaboChip and Infinium Expanded Multi-Ethnic Genotyping Array	426
Greenlandic	Greenlandic Health Surveys	Additional biobanks and studies	Greenlandic	Prediabetes	CardioMetaboChip and Infinium Expanded Multi-Ethnic Genotyping Array	2824
MESA	Multi-Ethnic Study of Atherosclerosis Study	Additional biobanks and studies	HIS	Cases	Affymetrix GeneChip SNP Array 6.0	238
MESA	Multi-Ethnic Study of Atherosclerosis Study	Additional biobanks and studies	HIS	Controls	Affymetrix GeneChip SNP Array 6.0	918
MESA	Multi-Ethnic Study of Atherosclerosis Study	Additional biobanks and studies	HIS	Prediabetes	Affymetrix GeneChip SNP Array 6.0	196
MESA	Multi-Ethnic Study of Atherosclerosis Study	Additional biobanks and studies	ASN	Cases	Affymetrix GeneChip SNP Array 6.0	91
MESA	Multi-Ethnic Study of Atherosclerosis Study	Additional biobanks and studies	ASN	Controls	Affymetrix GeneChip SNP Array 6.0	509
MESA	Multi-Ethnic Study of Atherosclerosis Study	Additional biobanks and studies	ASN	Prediabetes	Affymetrix GeneChip SNP Array 6.0	107
MGI	Michigan Genomics Initiative	Additional biobanks and studies	EUR	Cases	Illumina Infinium CoreExome-24 bead array	11306
MGI	Michigan Genomics Initiative	Additional biobanks and studies	EUR	Controls	Illumina Infinium CoreExome-24 bead array	45119
MGI	Michigan Genomics Initiative	Additional biobanks and studies	AFR	Cases	Illumina Infinium CoreExome-24 bead array	1149
MGI	Michigan Genomics Initiative	Additional biobanks and studies	AFR	Controls	Illumina Infinium CoreExome-24 bead array	2675
MVP	Million Veteran Program	Additional biobanks and studies	EUR	Cases	MVP 1.0 custom Axiom Biobank array	105764
MVP	Million Veteran Program	Additional biobanks and studies	EUR	Controls	MVP 1.0 custom Axiom Biobank array	231161
MVP	Million Veteran Program	Additional biobanks and studies	AFR	Cases	MVP 1.0 custom Axiom Biobank array	34404
MVP	Million Veteran Program	Additional biobanks and studies	AFR	Controls	MVP 1.0 custom Axiom Biobank array	53836
MVP	Million Veteran Program	Additional biobanks and studies	HIS	Cases	MVP 1.0 custom Axiom Biobank array	13747
MVP	Million Veteran Program	Additional biobanks and studies	HIS	Controls	MVP 1.0 custom Axiom Biobank array	26833
MVP	Million Veteran Program	Additional biobanks and studies	ASN	Cases	MVP 1.0 custom Axiom Biobank array	1891
MVP	Million Veteran Program	Additional biobanks and studies	ASN	Controls	MVP 1.0 custom Axiom Biobank array	4672
Qatar	Qatar Biobank	Additional biobanks and studies	MENAQ	Cases	Whole genome sequence data	2229
Qatar	Qatar Biobank	Additional biobanks and studies	MENAQ	Controls	Whole genome sequence data	2606
REGARDS	REasons for Geographic and Racial Differences in Stroke Study	Additional biobanks and studies	AFR	Cases	Illumina Infinium Multi-Ethnic AMR/AFR BeadChip Arrays	1633
REGARDS	REasons for Geographic and Racial Differences in Stroke Study	Additional biobanks and studies	AFR	Controls	Illumina Infinium Multi-Ethnic AMR/AFR BeadChip Arrays	5067

## Sheet: Table S2
Supplementary Data 2. Detailed definitions of population descriptors in the PAGE Study and additional biobanks and cohorts.
Study	Study abbreviation	PAGE/additional biobanks and studies	Study design	Definition of population descriptors	Key paper and website
Atherosclerosis Risk in Communities (ARIC) Study	ARIC	PAGE	Prospective cohort	Race of the participants were self-reported based on the demographic questionnaires administered at baseline visit from 1987 - 1989. Only Black individuals from Jackson or Forsyth and white individuals were selected for genotyping. Only the data from White participants were used in this study since the genetic data for Black participants were already used for PRS discovery. Baseline Fasting/Track…	ARIC Study NHLBI website: https://www.nhlbi.nih.gov/science/atherosclerosis-risk-communities-aric-study ARIC Study home website: https://aric.cscc.unc.edu/aric9/
The Icahn School of Medicine at Mount Sinai BioMe biobank in New York City	BioMe	PAGE	Biobank	Self-reported race and ethnicity of participants is derived from a multiple-choice survey administered on enrollment in BioMe (versions 1 and 2). Participants could select one or more of the following categories: African American/African, American Indian/Native American, Caucasian/White, East/Southeast Asian, Hispanic/Latino, Jewish, Mediterranean, South Asian/Indian, or Other. Individuals who se…	Belbin GM, Cullina S, Wenric S, et al. Toward a fine-scale population health monitoring system. Cell. 2021;184(8):2068-2083.e11. doi:10.1016/j.cell.2021.03.034
The Icahn School of Medicine at Mount Sinai BioMe biobank in New York City	BioMe	Additional biobanks and studies	Biobank	The heritage information was asked in versions 3 - 5: Which of the following best describes your heritage? - American Indian, Native American or Alaskan Native - African-American/African - Caucasian/White - Mediterranean (for example from Spain, Portugal, Italy, Turkey, Greece, Middle East, and North Africa) - East or Southeast Asian (for example, from China, Japan, Korea, Indonesia) - South Asia…	Belbin GM, Cullina S, Wenric S, et al. Toward a fine-scale population health monitoring system. Cell. 2021;184(8):2068-2083.e11. doi:10.1016/j.cell.2021.03.034
Coronary Artery Risk Development in Young Adults Study	CARDIA	PAGE	Prospective cohort	Race and ethnicty of the participants were self-reported based on the questionnaires from the from the baseline examination from 1985 - 1986. Telephone Interview Part 1: Selection and Monitoring Race: 1. Hispanic 2. Black, not Hispanic 3. White, not Hispanic 4. American Indian or Alaskan native 5. Asian or Pacific islander 6. Don't Know 7. No Answer	Bancks MP, Kershaw K, Carson AP, Gordon-Larsen P, Schreiner PJ, Carnethon MR. Association of Modifiable Risk Factors in Young Adulthood With Racial Disparity in Incident Type 2 Diabetes During Middle Adulthood. JAMA. 2017;318(24):2457–2465. doi:10.1001/jama.2017.19546
Multiethnic Cohort Study	MEC	PAGE	Prospective cohort	The MEC baseline questionnaires (1993 - 1996) included questions on whether the participant, the participant’s father, and the participant’s mother is BLACK, CHINESE, FILIPINO, HAWAIIAN, JAPANESE, KOREAN, MEXICAN, WHITE, or of OTHER race. In case of OTHER race, participants were asked to write down the name of the OTHER race. Participants who marked OTHER race and wrote in Jamaican or West Indian…	Wang H, Haiman CA, Kolonel LN, et al. Self-reported ethnicity, genetic structure and the impact of population stratification in a multiethnic study. Hum Genet. 2010;128(2):165-177. doi:10.1007/s00439-010-0841-4
Hispanic Community Health Study/Study of Latinos	HCHS/SOL	PAGE	Community-based prospective cohort	“Hispanic” and “Latino” are constructs/terms not familiar to individuals outside of the US. In the US Hispanic/Latino generally refers to the people who immigrated to the US from the Spanish speaking countries of South America, Central America and the Caribbean (and in some circumstances Brazil and Spain) and subsequent generations of their offspring born in the US as Hispanic/Latino. HCHS/SOL us…	Conomos MP, Laurie CA, Stilp AM, et al. Genetic Diversity and Association Studies in US Hispanic/Latino Populations: Applications in the Hispanic Community Health Study/Study of Latinos. Am J Hum Genet. 2016;98(1):165-184. doi:10.1016/j.ajhg.2015.12.001 Special Notes for Primary Authors of HCHS/SOL Papers: https://sites.cscc.unc.edu/hchs/sites/default/files/public_docs/Special%20Notes%20for%20Pri…
Women’s Health Initiative	WHI	PAGE	Prospective cohort	The Women's Health Initiative (WHI) baseline form asked participants to describe their race or ethnic group, offering six categories including American Indian or Alaska Native, Asian or Pacific Islander, Black or African-American, Hispanic/Latino, White, and Other. In 1997, despite NIH updates to separate “Asian” from “Native Hawaiian or Other Pacific Islander” and clarify “Hispanic or Latino”, t…	Garcia, L., Follis, S., Thomson, C.A. et al. Taking action to advance the study of race and ethnicity: the Women’s Health Initiative (WHI). womens midlife health 8, 1 (2022). https://doi.org/10.1186/s40695-021-00071-6
Greenlandic Health Surveys	Greenlandic	Additional biobanks and studies	Cross-sectional health survey	Greenlandic ethnicity was through either Greenlandic or mixed Greenlandic-Danish self-identification or at least one Greenlandic grandparent or - if information on the grandparents was missing- at least one Greenlandic parent.	Bjerregaard P, Curtis T, Borch-Johnsen K, et al. Inuit health in Greenland: a population survey of life style and disease in Greenland and among Inuit living in Denmark. Int J Circumpolar Health. 2003;62 Suppl 1:3-79. doi:10.3402/ijch.v62i0.18212
Million Veteran Program	MVP	Additional biobanks and studies	Biobank	Major race and ethnicity groups were assigned by the Harmonized Ancestry and Race/Ethnicity (HARE) algorithm, which combines self-reported and genetic information.	Fang H, Hui Q, Lynch J, et al. Harmonizing Genetic Ancestry and Self-identified Race/Ethnicity in Genome-wide Association Studies. Am J Hum Genet. 2019;105(4):763-772. doi:10.1016/j.ajhg.2019.08.012
REasons for Geographic and Racial Differences in Stroke Study	REGARDS	Additional biobanks and studies	Prospective cohort	Participants self-identified their race and ethnicity at baseline survey from January 2003 - October 2007. What is your race? Would you say White, Black or African American, Asian, Native Hawaiian or Other Pacific Islander American Indian, Alaska Native or some other race? 1. White 2. Black or African American 3. Asian 4. Native Hawaiian or Other Pacific Islander 5. American Indian, Alaska Native…	Akinyelure OP, Jaeger BC, Moore TL, et al. Racial Differences in Blood Pressure Control Following Stroke: The REGARDS Study. Stroke. 2021;52(12):3944-3952. doi:10.1161/STROKEAHA.120.033108
BioVU Biobank	BioVU	Additional biobanks and studies	Biobank	Race is administratively assigned based on clinical or self-report to one of eight predefined categories: White (W), Black (B), Asian/Pacific (A), Native American (N), Indian (I), Hispanic (H), other (O), or unknown (U) (Table 1). Based on communications with clinical personnel who regularly assign race codes, in practice, the Native American (American Indian) and Indian (South Asian) race codes …	Dumitrescu L, Ritchie MD, Brown-Gentry K, et al. Assessing the accuracy of observer-reported ancestry in a biorepository linked to electronic medical records. Genet Med. 2010;12(10):648-650. doi:10.1097/GIM.0b013e3181efe2df
Colorado Center for Personalized Medicine Biobank	CCPM	Additional biobanks and studies	Biobank	CCPM biobank was established in 2014. Race and ethnicity information encoded in the EHR in the form of census categories is available for each Biobank participants. Race: - White or Caucasian - Black or African American - American Indian and Alaska Native - Asian - Other - Patient refused - Unknown - More than One Race - Native Hawaiian - Other Pacific Islander Ethnicity - Hispanic - Non-Hispanic…	Wiley LK, Shortt JA, Roberts ER, et al. Building a vertically integrated genomic learning health system: The biobank at the Colorado Center for Personalized Medicine. Am J Hum Genet. 2024;111(1):11-23. doi:10.1016/j.ajhg.2023.12.001
Cameron County Hispanic Study	CCHC	Additional biobanks and studies	Prospective cohort	Self-reported race and ethnicity. The CCHC is almost exclusively self-report Mexican American. What is your race? 1: White (N = 3031) 2: Black/African-American (N = 9) There is another race-related variable 'RACE_OTH': 1. Does not know (N = 2) 2. ET (N = 1) 3. Hispanic (N = 2) 4. White (N = 1) Are you Hispanic, Latino, or Spanish-origin? 1: Yes (Mexican, Mexican-American, Chicano) (N = 2940) 2: N…	Anwar, M.Y., Baldassari, A.R., Polikowsky, H.G. et al. Genetic pleiotropy underpinning adiposity and inflammation in self-identified Hispanic/Latino populations. BMC Med Genomics 15, 192 (2022). https://doi.org/10.1186/s12920-022-01352-3 CCHC website: https://sph.uth.edu/research/centers/hispanic-health/#TID-8d39067e-3bc7-4ebe-8734-4ed463f94bf1-2
Chinese Health and Nutrition Survey	CHNS	Additional biobanks and studies	Cross-sectional health survey	The CHNS sample was not designed to be representative of China but to be randomly selected and to capture a range of economic and demographic circumstances and to provide data from randomly selected households in eight provinces—Liaoning, Shandong, Henan, Jiangsu, Hubei, Hunan, Guizhou and Guangxi (from north to south).	Popkin BM, Du S, Zhai F, Zhang B. Cohort Profile: The China Health and Nutrition Survey--monitoring and understanding socio-economic and health change in China, 1989-2011. Int J Epidemiol. 2010;39(6):1435-1440. doi:10.1093/ije/dyp322
Qatar Biobank	Qatar	Additional biobanks and studies	Biobank	Qatar Biobank collects information from native Qatari population and long-term residents (≥ 15 years).	Al Kuwari, H., Al Thani, A., Al Marri, A. et al. The Qatar Biobank: background and methods. BMC Public Health 15, 1208 (2015). https://doi.org/10.1186/s12889-015-2522-7
Cebu Longitudinal Health and Nutrition Survey	CLHNS	Additional biobanks and studies	Cross-sectional health survey	Participants are residents of Metropolitan Cebu in the Philippines.	Adair LS, Popkin BM, Akin JS, et al. Cohort profile: the Cebu longitudinal health and nutrition survey. Int J Epidemiol. 2011;40(3):619-625. doi:10.1093/ije/dyq085
Multi-Ethnic Study of Atherosclerosis Study	MESA	Additional biobanks and studies	Prospective cohort	Participants selected their race and ethnicity from the MESA screening interview questionnaire from July 2000 - July 2002. Which of the following best describes you? (You may choose from more than one group) 1. African American or Black 2. Asian (1) Chinese (2) Filipino (3) Japanese (4) Korean (5) Vietnamese (6) Asian India 3. Caucasian or White 4. Native Hawaiian or other Pacific Islander (1) Gu…	Divers, J., Redden, D.T., Rice, K.M. et al. Comparing self-reported ethnicity to genetic background measures in the context of the Multi-Ethnic Study of Atherosclerosis (MESA). BMC Genet 12, 28 (2011). https://doi.org/10.1186/1471-2156-12-28
All of Us	AoU	Additional biobanks and studies	Prospective cohort	Race and ethnicity were self-identified from fixed categories in response to a survey question. In adherence to the US Census Bureau scheme, AoU classified self-identified race and ethnicity into the following categories: non-Hispanic Asian, non-Hispanic Black or African American, Hispanic or Latino, non-Hispanic White, and uncategorized or multiple race and ethnicity based on responses from fixe…	Kathiresan N, Cho SMJ, Bhattacharya R, Truong B, Hornsby W, Natarajan P. Representation of Race and Ethnicity in the Contemporary US Health Cohort All of Us Research Program. JAMA Cardiol. 2023;8(9):859–864. doi:10.1001/jamacardio.2023.2411

## Sheet: Table S3
Supplementary Data 3. Information on the four PRS methods evaluated in this study.
PRS Method	Source	Method	No. of SNPs included in PRS	Discovery GWAS
				Cases						Controls						Source of GWAS summary statistics
				AFR	ASN	EUR	HIS	SAS	Tot	AFR	ASN	EUR	HIS	SAS	Tot
PRS Method 1	Ge, T., Irvin, M.R., Patki, A. et al. Development and validation of a trans-ancestry polygenic risk score for type 2 diabetes in diverse populations. Genome Med 14, 70 (2022). https://doi.org/10.1186/s13073-022-01074-2	PRS-CSx Meta=T	1,259,754 HapMap3 variants	8284	45383	74124	0	0	127791	15543	132032	824006	0	0	971581	AFR: Ng MCY, Shriner D, Chen BH, Li J, Chen W-M, Guo X, et al. Meta-analysis of genome-wide association studies in African Americans provides insights into the genetic architecture of type 2 diabetes. Zeggini E, editor. PLoS Genet. 2014;10(8):e1004517. [MEDIA Consortium] ASN: Sakaue S, Kanai M, Tanigawa Y, Karjalainen J, Kurki M, Koshiba S, et al. A cross-population atlas of genetic associations …
PRS Method 2	Newly developed PRS in this study	PRS-CSx Meta=T	1,259,715 HapMap3 variants intersected with the varaints included in PRS Method 1	24646	46511	148726	8616	16540	245039	31446	169776	965732	11829	32953	1211736	AFR, ASN, EUR, HIS: Vujkovic M, Keaton JM, Lynch JA, et al. Discovery of 318 new risk loci for type 2 diabetes and related vascular outcomes among 1.4 million participants in a multi-ancestry meta-analysis. Nat Genet. 2020;52(7):680-691. doi:10.1038/s41588-020-0637-y [MVP, DIAMANTE Consortium, Penn Medicine Biobank, Pakistan Genomic Resource, Biobank Japan, Malmo Diet and Cancer Study, Medstar, P…
PRS Method 3	Newly developed PRS in this study	PRS-CSx Meta=F Linear combination method	1,259,715 HapMap3 variants intersected with the varaints included in PRS Method 1	24646	46511	148726	8616	16540	245039	31446	169776	965732	11829	32953	1211736	AFR, ASN, EUR, HIS: Vujkovic M, Keaton JM, Lynch JA, et al. Discovery of 318 new risk loci for type 2 diabetes and related vascular outcomes among 1.4 million participants in a multi-ancestry meta-analysis. Nat Genet. 2020;52(7):680-691. doi:10.1038/s41588-020-0637-y [MVP, DIAMANTE Consortium, Penn Medicine Biobank, Pakistan Genomic Resource, Biobank Japan, Malmo Diet and Cancer Study, Medstar, P…
PRS Method 4	Polfus LM, Darst BF, Highland H, et al. Genetic discovery and risk characterization in type 2 diabetes across diverse populations. HGG Adv. 2021;2(2):100029. doi:10.1016/j.xhgg.2021.100029 Vujkovic M, Keaton JM, Lynch JA, et al. Discovery of 318 new risk loci for type 2 diabetes and related vascular outcomes among 1.4 million participants in a multi-ancestry meta-analysis. Nat Genet. 2020;52(7):6…	A fixed-effects model weighted by the inverse variances of the log odds ratio estimates, as implemented in METAL	582 genome-wide significant variants	24646	46511	148726	8616	0	228499	31446	169776	965732	11829	0	1178783	AFR, ASN, EUR, HIS: Vujkovic M, Keaton JM, Lynch JA, et al. Discovery of 318 new risk loci for type 2 diabetes and related vascular outcomes among 1.4 million participants in a multi-ancestry meta-analysis. Nat Genet. 2020;52(7):680-691. doi:10.1038/s41588-020-0637-y [MVP, DIAMANTE Consortium, Penn Medicine Biobank, Pakistan Genomic Resource, Biobank Japan, Malmo Diet and Cancer Study, Medstar, P…

## Sheet: Table S4
Supplementary Data 4. Performance of T2D PRS across self-identified populations: Area under the curve (AUC) for four T2D PRS methods in PAGE.
PAGE - All - AUC (95% CI)
Self-reported race and ethnicity	Base model: age + sex + BMI + first 10 PCs	PRS Method 1	PRS Method 1 PRS + Base model	PRS Method 2	PRS Method 2 PRS + Base model	PRS Method 3	PRS Method 3 + Base model	PRS Method 4	PRS Method 4 + Base model
EUR	0.734 (0.726, 0.743)	0.679 (0.670, 0.688)	0.782 (0.774, 0.790)	0.599 (0.591, 0.608)	0.761 (0.754, 0.769)	0.691 (0.682, 0.699)	0.766 (0.758, 0.773)	0.647 (0.639, 0.656)	0.750 (0.742, 0.758)
HIS	0.706 (0.700, 0.713)	0.644 (0.637, 0.651)	0.751 (0.745, 0.757)	0.665 (0.658, 0.672)	0.753 (0.747, 0.759)	0.654 (0.646, 0.661)	0.750 (0.744, 0.757)	0.607 (0.600, 0.615)	0.740 (0.733, 0.746)
AFR	0.656 (0.639, 0.663)	0.586 (0.576, 0.658)	0.674 (0.664, 0.683)	0.585 (0.578, 0.592)	0.683 (0.676, 0.690)	0.593 (0.586, 0.600)	0.676 (0.669, 0.683)	0.593 (0.586, 0.600)	0.676 (0.669, 0.683)
ASN	0.723 (0.712, 0.734)	0.670 (0.658, 0.683)	0.775 (0.765, 0.786)	0.501 (0.488, 0.514)	0.727 (0.715, 0.738)	0.654 (0.641, 0.666)	0.768 (0.758, 0.779)	0.632 (0.619, 0.645)	0.756 (0.745, 0.767)
NH	0.734 (0.719, 0.749)	0.660 (0.643, 0.677)	0.775 (0.760, 0.789)	0.657 (0.640, 0.673)	0.773 (0.759, 0.787)	0.656 (0.640, 0.673)	0.770 (0.755, 0.784)	0.613 (0.596, 0.630)	0.757 (0.742, 0.771)
AI	0.776 (0.734, 0.818)	0.706 (0.660, 0.752)	0.816 (0.777, 0.854)	0.702 (0.656, 0.748)	0.815 (0.777, 0.853)	0.690 (0.643, 0.737)	0.800 (0.760, 0.841)	0.677 (0.629, 0.724)	0.796 (0.756, 0.835)
PAGE - MEGA array - AUC (95% CI)
Self-reported race and ethnicity	Base model: age + sex + BMI + first 10 PCs	PRS Method 1	PRS Method 1 PRS + Base model	PRS Method 2	PRS Method 2 PRS + Base model	PRS Method 3	PRS Method 3 + Base model	PRS Method 4	PRS Method 4 + Base model
HIS	0.722 (0.713, 0.731)	0.673 (0.664, 0.683)	0.776 (0.768, 0.784)	0.675 (0.666, 0.684)	0.778 (0.770, 0.786)	0.651 (0.642, 0.661)	0.768 (0.759, 0.776)	0.650 (0.641, 0.660)	0.756 (0.749, 0.766)
AFR	0.655 (0.647, 0.664)	0.642 (0.633, 0.650)	0.716 (0.708, 0.724)	0.612 (0.603, 0.621)	0.694 (0.686, 0.703)	0.598 (0.589, 0.607)	0.682 (0.674, 0.691)	0.581 (0.571, 0.590)	0.672 (0.663, 0.680)
ASN	0.777 (0.763, 0.791)	0.692 (0.676, 0.708)	0.828 (0.815, 0.840)	0.684 (0.668, 0.700)	0.826 (0.813, 0.838)	0.681 (0.665, 0.698)	0.828 (0.815, 0.840)	0.635 (0.618, 0.652)	0.810 (0.797, 0.823)
NH	0.739 (0.723, 0.754)	0.662 (0.645, 0.680)	0.778 (0.763, 0.792)	0.662 (0.645, 0.679)	0.779 (0.765, 0.794)	0.657 (0.639, 0.674)	0.772 (0.758, 0.788)	0.614 (0.596, 0.632)	0.759 (0.744, 0.774)
AI	0.776 (0.734, 0.818)	0.705 (0.659, 0.751)	0.815 (0.777, 0.854)	0.702 (0.656, 0.748)	0.815 (0.777, 0.853)	0.690 (0.643, 0.737)	0.804 (0.764, 0.844)	0.677 (0.629, 0.724)	0.796 (0.756, 0.836)
PAGE - Non-MEGA array - AUC (95% CI)
Self-reported race and ethnicity	Base model: age + sex + BMI + first 10 PCs	PRS Method 1	PRS Method 1 PRS + Base model	PRS Method 2	PRS Method 2 PRS + Base model	PRS Method 3	PRS Method 3 + Base model	PRS Method 4	PRS Method 4 + Base model
EUR	0.736 (0.728, 0.744)	0.680 (0.671, 0.688)	0.785 (0.778, 0.792)	0.599 (0.591, 0.608)	0.761 (0.754, 0.769)	0.688 (0.679, 0.679)	0.786 (0.778, 0.793)	0.640 (0.631, 0.650)	0.768 (0.760, 0.776)
HIS	0.680 (0.669, 0.691)	0.621 (0.609, 0.632)	0.730 (0.719, 0.740)	0.650 (0.639, 0.661)	0.739 (0.729, 0.749)	0.663 (0.652, 0.674)	0.737 (0.727, 0.747)	0.600 (0.589, 0.612)	0.711 (0.700, 0.721)
AFR	0.676 (0.664, 0.687)	0.650 (0.637, 0.662)	0.726 (0.715, 0.738)	0.575 (0.562, 0.588)	0.695 (0.684, 0.707)	0.580 (0.567, 0.593)	0.690 (0.678, 0.701)	0.590 (0.578, 0.603)	0.691 (0.680, 0.703)
ASN	0.658 (0.640, 0.677)	0.626 (0.607, 0.646)	0.705 (0.686, 0.723)	0.603 (0.583, 0.623)	0.699 (0.681, 0.718)	0.620 (0.600, 0.640)	0.698 (0.680, 0.716)	0.563 (0.542, 0.583)	0.689 (0.670, 0.707)
NH	0.764 (0.709, 0.819)	0.634 (0.570, 0.698)	0.795 (0.745, 0.845)	0.648 (0.586, 0.711)	0.798 (0.748, 0.848)	0.652 (0.590, 0.715)	0.791 (0.740, 0.842)	0.594 (0.529, 0.660)	0.782 (0.730, 0.835)

## Sheet: Table S5
Supplementary Data 5. Performance of T2D PRS across self-identified populations: Association between each SD unit increase in the Ge et al. T2D PRS with T2D risk in PAGE and the additional biobanks and cohorts. P-values were derived from two-sided logistic regression models.
Study abbreviation	Self-reported race and ethnicity	OR (95% CI)	P-value
PAGE	EUR	1.95 (1.85, 2.06)	3.31e-250
	HIS	1.84 (1.78, 1.90)	3.45e-293
	AFR	1.45 (1.39, 1.50)	8.13174e-74
	ASN	1.95 (1.88, 2.03)	3.59111e-129
	NH	1.94 (1.80, 2.09)	1.41341e-64
	AI	3.51 (2.41, 5.10)	5.03e-11
	All (meta-analyzed across all populations)	1.78 (1.75, 1.82)	2.86e-111
AoU	EUR	1.94 (1.90, 1.98)	<5E-324
	AFR	1.46 (1.41, 1.51)	7.95e-109
	HIS	2.01 (1.93, 2.10)	3.08e-237
	ASN	1.88 (1.70, 2.09)	3.38e-33
	NH	5.09 (1.92, 13.50)	0.00109018
	MENAQ	2.00 (1.48, 2.71)	6.63e-06
	All (meta-analyzed across all populations)	1.83 (1.80, 1.86)	1.11e-138
BioME	EUR	1.81 (1.61, 2.04)	5.91e-23
	AFR	1.78 (1.56, 2.03)	2.46e-17
	HIS	2.26 (2.02, 2.53)	4.26e-45
	ASN	1.81 (1.61, 2.04)	3.31e-05
	All (meta-analyzed across all populations)	1.92 (1.81, 2.04)	2.09e-101
BioVU	EUR	1.43 (1.39, 1.46)	<5E-324
	AFR	1.20 (1.12, 1.29)	4.24673e-07
	All (meta-analyzed across all populations)	1.40 (1.37, 1.44)	4.45e-180
CCHC	HIS	2.26 (1.99, 2.56)	<5E-324
CCPM	EUR	1.86 (1.80, 1.93)	1.49e-255
	AFR	1.56 (1.35, 1.80)	2.66443e-09
	HIS	1.78 (1.62, 1.96)	4.57e-34
	ASN	1.89 (1.58, 2.25)	1.65384e-12
	All (meta-analyzed across all populations)	1.79 (1.73, 1.84)	1.42395e-291
CHNS	ASN	1.92 (1.73, 2.14)	<5E-324
CLHNS	ASN	1.32 (1.11, 1.56)	0.00142056
Greenlandic	Greenlandic	1.80 (1.50, 2.17)	3.96e-10
MESA	HIS	3.14 (2.48, 3.97)	<5E-324
	ASN	2.40 (1.85, 3.12)	5.15954e-11
	All (meta-analyzed across all populations)	2.78 (2.34, 3.32)	1.7e-30
MGI	EUR	1.91 (1.87, 1.95)	<5E-324
	AFR	1.78 (1.61, 1.98)	1.72e-27
	All (meta-analyzed across all populations)	1.88 (1.77, 1.99)	4.03e-60
MVP	EUR	1.85 (1.83, 1.86)	<5E-324
	AFR	1.56 (1.53, 1.57)	<5E-324
	HIS	2.01 (1.95, 2.07)	<5E-324
	ASN	1.96 (1.83, 2.10)	4.84e-77
	All (meta-analyzed across all populations)	1.78 (1.76, 1.79)	9.65e-71
Qatar	MENAQ	2.27 (2.07, 2.48)	1.12509e-71
REGARDS	AFR	1.47 (1.02, 1.92)	0.0169575

## Sheet: Table S6
Supplementary Data 6. Association between PRS and mean age at T2D diagnosis in All of Us. P-values were derived from two-sided linear regression models.
PRS decile	All populations							EUR population							HIS population							AFR population							ASN population
	Cases	Age at diagnosis (years)		Linear regression				Cases	Age at diagnosis (years)		Linear regression				Cases	Age at diagnosis (years)		Linear regression				Cases	Age at diagnosis (years)		Linear regression				Cases	Age at diagnosis (years)		Linear regression
		Mean	Standard error	Estimate	Lower_CI	Upper_CI	P-value		Mean	Standard error	Estimate	Lower_CI	Upper_CI	P-value		Mean	Standard error	Estimate	Lower_CI	Upper_CI	P-value		Mean	Standard error	Estimate	Lower_CI	Upper_CI	P-value		Mean	Standard error	Estimate	Lower_CI	Upper_CI	P-value
0% - 10%	693	60.6465	0.426945	Reference	Reference	Reference	Reference	317	59.7729	0.624153	Reference	Reference	Reference	Reference	154	55.8312	0.939237	Reference	Reference	Reference	Reference	383	55.1619	0.500201	Reference	Reference	Reference	Reference	<20	62.1111	3.23875	Reference	Reference	Reference	Reference
10% - 20%	1108	60.4567	0.338439	-0.189786	-1.2749	0.89533	0.731755	507	61.1933	0.515309	1.42042	-0.207346	3.04819	0.0872357	227	55.1013	0.76652	-0.729847	-3.06401	1.60432	0.540006	494	54.1154	0.473681	-1.04649	-2.44061	0.347615	0.141271	30	58.1	2.01851	-4.01111	-11.4495	3.42726	0.29106
20% - 30%	1526	59.483	0.293473	-1.1635	-2.18984	-0.137164	0.0262987	634	60.9826	0.429903	1.20978	-0.354012	2.77357	0.129478	358	54.7151	0.593607	-1.11608	-3.27073	1.03856	0.310035	483	53.7081	0.469703	-1.45381	-2.85483	-0.0527798	0.0420134	29	56.2069	2.16578	-5.5754	-13.3905	1.5821	0.122786
30% - 40%	1712	59.198	0.275502	-1.44845	-2.45723	-0.439674	0.00489344	805	60.3068	0.403461	0.533962	-0.97345	2.04137	0.487528	430	53.0349	0.553009	-2.79629	-4.89597	-0.696601	0.00907363	593	54.1231	0.417339	-1.03878	-2.3811	0.30355	0.129381	39	54.5897	1.79695	-7.71111	-14.6306	-0.412129	0.0386222
40% - 60%	5422	57.779	0.159538	-2.86742	-3.77129	-1.96354	5.12263e-10	1959	59.5079	0.254701	-0.264958	-1.64122	1.11131	0.705933	1028	53.4231	0.341913	-2.40802	-4.33996	-0.476075	0.0145998	1227	52.9071	0.301602	-2.25479	-3.45333	-1.05625	0.000228588	89	54.382	1.42039	-7.72909	-14.1769	-1.28124	0.0191852
60% - 70%	3799	56.1951	0.191561	-4.45141	-5.37691	-3.52592	4.56888e-21	1286	59.3002	0.325601	-0.472715	-1.89826	0.952825	0.515748	614	52.4186	0.466507	-3.4126	-5.42762	-1.39759	0.000908188	639	51.7465	0.430623	-3.4154	-4.73863	-2.09217	4.33619e-07	42	57.0714	1.72243	-5.03968	-12.0683	1.98892	0.160532
70% - 80%	4475	53.4194	0.177342	-7.22702	-8.14167	-6.31238	7.53354e-54	1517	58.9097	0.287972	-0.863181	-2.26709	0.540732	0.228203	732	51.7432	0.413849	-4.088	-6.07018	-2.10582	5.36924e-05	697	51.2798	0.394762	-3.88211	-5.18454	-2.57967	5.41496e-09	67	55.209	1.459	-6.90216	-13.5257	-0.278618	0.0416277
80% - 90%	2978	53.1642	0.197444	-7.48226	-8.42723	-6.53729	4.56943e-54	2042	58.1606	0.2679	-1.61224	-2.98461	-0.23988	0.021321	877	51.0285	0.392477	-4.80266	-6.75615	-2.84917	1.4854e-06	799	51.9612	0.360863	-3.20068	-4.47329	-1.92807	8.45834e-07	82	55.8537	1.46485	-6.25745	-12.7514	0.236528	0.0595191
90% - 100%	3770	51.7422	0.173041	-8.90429	-9.83033	-7.97824	1.09147e-78	2976	57.3135	0.217399	-2.45936	-3.80248	-1.11625	0.000333431	993	50.9668	0.370942	-4.8644	-6.80077	-2.92803	8.74642e-07	1022	51.3718	0.333248	-3.79006	-5.01686	-2.56326	1.48385e-09	>118	51.9417	1.24765	-10.1694	-16.4756	-3.86326	0.0016682

## Sheet: Table S7
Supplementary Data 7. Definitions and subgroup categories for stratification analyses.
Stratification variable	Subgroup definition
Demographic characteristics and medical history
Age group	≤50 yrs, 50-60 yrs, 60-70 yrs, >70 yrs
Sex	Male, Female
Family history of T2D	Yes, No
Blood pressure categories and hypertension status	Blood pressure categories: Normal, Elevated, Hypertension Stage 1, Hypertension Stage 2
	CDC definition:
	Normal: SBP<120 mmHg and DBP <80mmHg
	Elevated: SBP 120-129 mmHg and DBP <80mmHg
	Hypertension Stage 1: SBP 130-139 mmHg or DBP 80-89mmHg
	Hypertension Stage 2: SBP>=140 mmHg or DBP>=90mmHg
	For any participants taking any antihypertensive medication use, we added 10 mmHg to their DBP level and added 15 mmHg to their SBP level.
	Hypertension status: Yes; No
Behavioral and lifestyle factors
Obesity status	Underweight, Normal, Overweight, Obesity
	NIH and WHO definition
	Asian and South Asian populations:
	Underweight: <18.5 kg/m^2
	Non-overweight/obese: BMI 18.5-22.9 kg/m^2
	Overweight: BMI 23-24.9 kg/m^2
	Obese: BMI >25 kg/m^2
	All other populations:
	Underweight: <18.5 kg/m^2
	Non-overweight/obese BMI 18.5-24.9 kg/m^2
	Overweight: BMI 25-29.9 kg/m^2
	Obese: BMI 30 kg/m^2
Current drinking status	Yes, No
	Yes: self-reported as a current drinker
	No: self-reported as a never or former drinker
	Participants with missing responses were excluded as it was not possible to distinguish their current drinking status.
Smoking status	Never smoked, former smoker, current smoker
	If the information of ‘former smoker” is not available, we coded this variable as 0=‘never smoked’ vs. 1=‘current smoker’.
Physical activity level	Physically active, not physically active
	We used MET (hours/week)-measured moderate-to-vigorous intensity physical activity during leisure time (MVPA). If MET data was not available in a study, we used the best physical activity variables or descriptor provided. Then, we categorized participants into two groups: a physically active cohort representing the top 75% and an inactive cohort representing the bottom 25% based on their activity…
Medication use
Statin use	Yes, No
NSAID use	Yes, No
Fibrates use	Yes, No
Lipid-lowering medicine use	Yes, No
Anti-hypertensive medications use	Yes, No
Lipid traits
Lipids quartiles (HDL mg/dL, LDL mg/dL, Log(triglyceride) mg/dL, total cholesterol mg/dL, non-HDL mg/dL)	Quartile 1, Quartile 2, Quartile 3, Quartile 4 based on the distribution when pooling T2D cases and controls For any participants taking lipid lowering medications (including usage of bile acid sequestrants, cholesterol absorption inhibitors, statins and combinations, or fibrates and combinations), we divided LDL by 0.7 and total cholesterol by 0.8. Non-HDL was calculated as: total cholesterol (a…
*For continuous phenotypes (except age), outlying values at ≥6 standard deviations from the mean were excluded.

## Sheet: Table S8
Supplementary Data 8. Summary of the effect of the T2D PRS on T2D risk stratified by demographic, medical, and lifestyle and behavioral factors.
Stratification variable	PAGE	Meta-analyzed results from replication cohorts	Meta-analyzed results across PAGE and replication cohorts
Demographic and medical history
Age group 50, (50, 60], (60, 70], >70	All, AFR, HIS, ASN, EUR: Stronger effects in younger ages	All, AFR, HIS, ASN, EUR: Stronger effects in younger ages	All, AFR, HIS, ASN, EUR: Stronger effects in younger ages
Sex Female, male	EUR: Stronger effect in males	AFR, EUR: Stronger effect in males	All, AFR, HIS, EUR: Stronger effect in males
FH of T2D Yes, No	AFR, HIS: Stronger effect in those who had FH	NS	AFR: Stronger effect in those who had FH
Hypertension status Yes, No	HIS: Stronger effect in those without hypertension	NS	All, HIS: Stronger effect in those without hypertension
Behavioral and lifestyle factors
BMI categories Non-overweight/obese, overweight, obese	HIS: Stronger effects in who were non-overweight/obese, or overweight; ASN: weakest effect in those who were non-overweight/obese, or overweight.	AFR, HIS, EUR: Stronger effects in lower BMI categories	All, AFR, HIS, EUR: Stronger effects in those who were non-overweight/obese, or overweight.
Current drinking status Yes, No	AFR: Stronger effect in current drinkers; EUR: Weaker effect in current drinkers	NS	AFR: Stronger effect in current drinkers
Smoking status Never, former, current	NS	AFR, EUR: Stronger effects in never and former smokers	All, AFR, EUR: Stronger effects in never and former smokers
Physical activity level Active, inactive	NS	EUR: Stronger effects in those who were physically active	All, EUR: Stronger effects in those who were physically active
Medication use
Statin User, nonuser	HIS: Weaker effect in users	AFR, HIS, EUR: Stronger effect in users	All, AFR, HIS, ASN, EUR: Stronger effect in users
NSAID User, nonuser	AFR, ASN: Stronger effect in users; HIS: Weaker effect in users	HIS: Stronger effect in users	AFR: Stronger effect in users
Fibrates User, nonuser	ASN: Stronger effect in users	NS	ASN: Stronger effect in users; EUR: Stronger effect in nonusers
Lipid-lowering medication User, nonuser	HIS: Weaker effect in users; ASN: Stronger effect in users	AFR, HIS, EUR: Stronger effect in users	All, AFR, ASN, EUR: Stronger effect in users
Anti-hypertensive medication User, nonuser	HIS: Weaker effect in users	HIS, ASN, EUR: Stronger effect in users	AFR, EUR: Stronger effect in users
Lipid traits
HDL Q1, Q2, Q3, Q4	HIS: Stronger effects in lower quartiles	EUR: Stronger effects in higher quartiles	All: Stronger effects in lower quartiles; EUR: Stronger effects in higher quartiles
LDL Q1, Q2, Q3, Q4	AFR: Stronger effects in lower quartiles	EUR: Stronger effects in lower quartiles	All, EUR: Stronger effects in lower quartiles
Triglycerides Q1, Q2, Q3, Q4	HIS, EUR: Stronger effects in higher quartiles	HIS, EUR: Stronger effects in lower quartiles	All: Stronger effects in lower quartiles (except Q1); EUR: Stronger effects in lower quartiles
Total cholesterol Q1, Q2, Q3, Q4	NS	NS	NS
Non-HDL Q1, Q2, Q3, Q4	EUR: Stronger effects in higher quartiles	ASN:Weakest effect in Q3; EUR: Stronger effects in lower quartiles	EUR: Stronger effects in lower quartiles
Abbreviations: NS (not significant), FH (family history), BP (blood pressure), HTN (hypertension), and BMI (body mass index)

## Sheet: Table S9
Supplementary Data 9. Effect of the T2D PRS on T2D risk stratified by demographic, medical, and lifestyle and behavioral factors meta-analyzed across PAGE and the additional biobanks and cohorts. P-values were derived from two-sided logistic regression models.
Stratification_variable	Population	Strata	N_case	N_control	N_total	Fixed_effect_OR	Fixed_effect_lower_CI	Fixed_effect_upper_CI	P_value_heterogeneity
Age	All	<=50	39894	163155	203049	1.90912	1.88144	1.93722	4.20364e-28
Age	All	(50,60]	78465	121443	199908	1.8523	1.82979	1.87509
Age	All	(60,70]	80347	166746	247093	1.80617	1.78601	1.82656
Age	All	>70	21810	95680	117490	1.68387	1.65537	1.71286
Sex	All	Female	45207	180035	225242	1.73875	1.71682	1.76096	1.99864e-38
Sex	All	Male	176886	370565	547451	1.90937	1.89744	1.92137
Family history of T2D	All	No	107146	295137	402283	1.82492	1.80843	1.84156	0.514067
Family history of T2D	All	Yes	39046	43483	82529	1.83688	1.8052	1.86911
Obesity status	All	Obese	134572	193581	328153	1.76179	1.7462	1.77752	9.19103e-56
Obesity status	All	Overweight	65159	209884	275043	1.96349	1.94298	1.98422
Obesity status	All	Non-overweight/obese	21331	139209	160540	1.8916	1.8591	1.92467
HDL quartiles	All	Q2	51308	84967	136275	1.88738	1.8618	1.91332	0.00777646
HDL quartiles	All	Q3	38297	97610	135907	1.90465	1.87663	1.93309
HDL quartiles	All	Q4	26329	109696	136025	1.83375	1.80332	1.8647
HDL quartiles	All	Q1	67937	67833	135770	1.88377	1.86004	1.90781
LDL quartiles	All	Q4	38661	99177	137838	1.85525	1.82805	1.88286	0.00244859
LDL quartiles	All	Q1	60119	73863	133982	1.91569	1.88967	1.94206
LDL quartiles	All	Q3	38754	97671	136425	1.89558	1.86895	1.92259
LDL quartiles	All	Q2	45686	88747	134433	1.92298	1.8966	1.94973
Non-HDL quartiles	All	Q4	40564	84981	125545	1.86781	1.84139	1.89462	0.0688092
Non-HDL quartiles	All	Q1	45042	75906	120948	1.8827	1.85374	1.91212
Non-HDL quartiles	All	Q2	41336	82527	123863	1.9201	1.89011	1.95057
Non-HDL quartiles	All	Q3	39035	85744	124779	1.8777	1.84806	1.90782
Log(triglycerides) quartiles	All	Q3	53981	95324	149305	1.90383	1.87856	1.92943	0.00336808
Log(triglycerides) quartiles	All	Q1	34788	112557	147345	1.85502	1.82694	1.88354
Log(triglycerides) quartiles	All	Q2	43944	103674	147618	1.92886	1.9013	1.95682
Log(triglycerides) quartiles	All	Q4	69702	81734	151436	1.89726	1.87451	1.92029
Total cholesterol quartiles	All	Q4	40595	98412	139007	1.87022	1.84272	1.89813	0.0952664
Total cholesterol quartiles	All	Q1	58230	75580	133810	1.89946	1.87353	1.92575
Total cholesterol quartiles	All	Q2	45895	90203	136098	1.92024	1.89153	1.94939
Total cholesterol quartiles	All	Q3	39408	97979	137387	1.88745	1.85883	1.91651
Statin use	All	Yes	141322	123994	265316	1.91514	1.89616	1.93431	7.24469e-12
Statin use	All	No	30362	133069	163431	1.79597	1.76845	1.82392
NSAID use	All	Yes	81600	129351	210951	1.82188	1.80083	1.84319	0.0941853
NSAID use	All	No	52638	231578	284216	1.79667	1.77622	1.81736
Fibrates and combos use	All	No	167783	327895	495678	1.82366	1.80944	1.83799	0.415327
Fibrates and combos use	All	Yes	15928	9747	25675	1.79936	1.74389	1.8566
Lipids lowering medication use	All	No	66420	394441	460861	1.77155	1.75418	1.78911	1.22961e-10
Lipids lowering medication use	All	Yes	154955	156485	311440	1.85249	1.8352	1.86994
Hypertensive drug use	All	Yes	165752	197224	362976	1.87925	1.86462	1.894	0.125034
Hypertensive drug use	All	No	46739	295287	342026	1.85899	1.83786	1.88037
Blood pressure categories	All	Hypertension stage 2	119481	191100	310581	1.85165	1.83463	1.86883	0.0241926
Blood pressure categories	All	Hypertension stage 1	51437	157354	208791	1.81686	1.79481	1.83918
Blood pressure categories	All	Normal	20155	110771	130926	1.86846	1.83387	1.9037
Blood pressure categories	All	Elevated	18167	59790	77957	1.86452	1.82637	1.90348
Hypertension	All	Yes	171890	312881	484771	1.83421	1.82084	1.84769	0.00829522
Hypertension	All	No	43377	200167	243544	1.87152	1.84728	1.89607
Current drinking status	All	No	60294	87479	147773	1.88675	1.86188	1.91196	0.244711
Current drinking status	All	Yes	55428	187869	243297	1.90678	1.88431	1.92952
Smoking status	All	Never	47509	160766	208275	1.82308	1.79982	1.84664	4.08127e-18
Smoking status	All	Former	57957	116672	174629	1.90018	1.87782	1.92281
Smoking status	All	Current	21824	64814	86638	1.72096	1.68928	1.75323
Physical activity level	All	Inactive	28684	33903	62587	1.88024	1.84135	1.91995	0.00453072
Physical activity level	All	Active	59707	137305	197012	1.9457	1.92437	1.96726
Age	AFR	<=50	13181	33756	46937	1.67502	1.62831	1.72307	5.14652e-15
Age	AFR	(50,60]	19599	29591	49190	1.53595	1.50054	1.5722
Age	AFR	(60,70]	12971	23135	36106	1.44334	1.4032	1.48462
Age	AFR	>70	2770	7170	9940	1.37831	1.30454	1.45626
Age	HIS	<=50	7346	27747	35093	2.08644	2.0122	2.16343	2.51876e-08
Age	HIS	(50,60]	11683	15351	27034	2.02617	1.95833	2.09636
Age	HIS	(60,70]	9112	12738	21850	1.97163	1.89989	2.04609
Age	HIS	>70	2381	4686	7067	1.65461	1.54949	1.76686
Age	ASN	<=50	1470	6282	7752	2.15004	1.98812	2.32515	0.00156273
Age	ASN	(50,60]	1946	3445	5391	2.06539	1.91979	2.22203
Age	ASN	(60,70]	2180	3390	5570	1.88919	1.76649	2.02041
Age	ASN	>70	724	1095	1819	1.69245	1.51741	1.88768
Age	EUR	<=50	17897	95370	113267	1.9682	1.9293	2.00787	7.17084e-29
Age	EUR	(50,60]	45237	73056	118293	1.97649	1.94468	2.00882
Age	EUR	(60,70]	56084	127483	183567	1.87304	1.84846	1.89796
Age	EUR	>70	15935	82729	98664	1.7266	1.6942	1.75963
Sex	AFR	Female	11546	30987	42533	1.46084	1.42199	1.50074	9.20713e-07
Sex	AFR	Male	37104	62820	99924	1.5816	1.55537	1.60828
Sex	HIS	Female	10944	26166	37110	1.91559	1.85873	1.97418	0.000422698
Sex	HIS	Male	20061	34575	54636	2.05381	2.00442	2.10442
Sex	ASN	Female	2160	5897	8057	1.98983	1.87096	2.11625	0.702818
Sex	ASN	Male	4287	8426	12713	1.95986	1.86843	2.05577
Sex	EUR	Female	20557	116985	137542	1.78835	1.75824	1.81899	5.59261e-23
Sex	EUR	Male	115434	264744	380178	1.96212	1.94821	1.97612
Family history of T2D	AFR	No	20237	45440	65677	1.4889	1.45827	1.52017	0.0385836
Family history of T2D	AFR	Yes	7679	6366	14045	1.56393	1.50007	1.6305
Family history of T2D	HIS	No	14966	35140	50106	1.97276	1.92116	2.02576	0.753927
Family history of T2D	HIS	Yes	8835	8263	17098	1.98819	1.90859	2.07111
Family history of T2D	ASN	No	2773	7291	10064	1.85729	1.7631	1.95652	0.706435
Family history of T2D	ASN	Yes	1894	1557	3451	1.82246	1.67624	1.98144
Family history of T2D	EUR	No	69170	207266	276436	1.90712	1.88595	1.92852	0.265492
Family history of T2D	EUR	Yes	20638	27297	47935	1.88016	1.83845	1.92281
Obesity status	AFR	Obese	28801	37108	65909	1.49144	1.4617	1.5218	8.60937e-06
Obesity status	AFR	Overweight	14260	32275	46535	1.60738	1.56771	1.64806
Obesity status	AFR	Non-overweight/obese	5247	22736	27983	1.58779	1.52726	1.65072
Obesity status	HIS	Obese	17616	24075	41691	1.86062	1.8124	1.91012	1.0597e-12
Obesity status	HIS	Overweight	10168	24015	34183	2.12216	2.05513	2.19136
Obesity status	HIS	Non-overweight/obese	3122	11783	14905	2.21088	2.09446	2.33377
Obesity status	ASN	Obese	4460	7093	11553	1.98398	1.88784	2.08502	0.0534682
Obesity status	ASN	Overweight	985	2315	3300	2.1266	1.93943	2.33183
Obesity status	ASN	Non-overweight/obese	774	3301	4075	1.81852	1.66468	1.98659
Obesity status	EUR	Obese	83695	125305	209000	1.82266	1.80281	1.84274	1.62191e-39
Obesity status	EUR	Overweight	39746	151279	191025	2.03736	2.01201	2.06303
Obesity status	EUR	Non-overweight/obese	12188	101389	113577	1.95073	1.90955	1.99279
HDL quartiles	AFR	Q2	10380	11716	22096	1.56192	1.50989	1.61573	0.531033
HDL quartiles	AFR	Q3	9679	15618	25297	1.55458	1.50469	1.60611
HDL quartiles	AFR	Q4	9124	22924	32048	1.60347	1.55399	1.65453
HDL quartiles	AFR	Q1	10798	7930	18728	1.56282	1.50124	1.62693
HDL quartiles	HIS	Q2	6634	9225	15859	2.1406	2.04544	2.24019	0.112163
HDL quartiles	HIS	Q3	5022	9900	14922	2.17999	2.07635	2.28881
HDL quartiles	HIS	Q4	3398	10435	13833	2.00711	1.90035	2.11987
HDL quartiles	HIS	Q1	7925	6910	14835	2.06828	1.97606	2.16481
HDL quartiles	ASN	Q2	1033	2159	3192	2.03909	1.84411	2.25468	0.524681
HDL quartiles	ASN	Q3	704	2208	2912	1.8877	1.69018	2.10831
HDL quartiles	ASN	Q1	1042	1591	2633	1.96074	1.76393	2.1795
HDL quartiles	ASN	Q4	282	1377	1659	2.19	1.82528	2.62759
HDL quartiles	EUR	Q2	33261	61867	95128	1.93444	1.90377	1.96561	0.0045152
HDL quartiles	EUR	Q3	22892	69884	92776	1.98898	1.95363	2.02496
HDL quartiles	EUR	Q4	13525	74960	88485	1.92035	1.87973	1.96184
HDL quartiles	EUR	Q1	48172	51402	99574	1.90905	1.88233	1.93614
LDL quartiles	AFR	Q4	9965	15387	25352	1.59055	1.5417	1.64096	0.900833
LDL quartiles	AFR	Q1	11547	13080	24627	1.57802	1.52528	1.63259
LDL quartiles	AFR	Q3	8771	14930	23701	1.57093	1.51531	1.6286
LDL quartiles	AFR	Q2	9641	14735	24376	1.59827	1.54506	1.65331
LDL quartiles	HIS	Q4	5199	9817	15016	2.08489	1.98708	2.18751	0.649577
LDL quartiles	HIS	Q1	7225	7159	14384	2.07593	1.97705	2.17974
LDL quartiles	HIS	Q3	4896	10049	14945	2.14757	2.04528	2.25498
LDL quartiles	HIS	Q2	5457	9307	14764	2.14685	2.04551	2.25321
LDL quartiles	ASN	Q4	853	2428	3281	2.1197	1.91104	2.35115	0.311771
LDL quartiles	ASN	Q1	1093	1861	2954	1.87401	1.68593	2.08307
LDL quartiles	ASN	Q3	601	2199	2800	1.87091	1.66557	2.10157
LDL quartiles	ASN	Q2	554	1414	1968	1.99841	1.74546	2.28801
LDL quartiles	EUR	Q4	22644	71545	94189	1.9145	1.88003	1.94961	0.0132229
LDL quartiles	EUR	Q1	40254	51763	92017	1.98237	1.95117	2.01406
LDL quartiles	EUR	Q3	24486	70493	94979	1.94348	1.91193	1.97556
LDL quartiles	EUR	Q2	30034	63291	93325	1.97927	1.94778	2.01128
Non-HDL quartiles	AFR	Q4	8410	12299	20709	1.5582	1.50398	1.61437	0.757473
Non-HDL quartiles	AFR	Q1	10364	15229	25593	1.58749	1.5359	1.64082
Non-HDL quartiles	AFR	Q2	8606	14207	22813	1.58698	1.5278	1.64846
Non-HDL quartiles	AFR	Q3	7815	12973	20788	1.60156	1.54271	1.66265
Non-HDL quartiles	HIS	Q4	5217	8964	14181	2.06712	1.97085	2.16809	0.646008
Non-HDL quartiles	HIS	Q1	5154	7416	12570	2.02735	1.92463	2.13555
Non-HDL quartiles	HIS	Q2	4734	8366	13100	2.1143	2.00921	2.22489
Non-HDL quartiles	HIS	Q3	4652	8865	13517	2.10786	2.00395	2.21715
Non-HDL quartiles	ASN	Q4	913	2190	3103	2.12902	1.9228	2.35736	0.21966
Non-HDL quartiles	ASN	Q1	674	1242	1916	1.96424	1.70859	2.25814
Non-HDL quartiles	ASN	Q2	642	2036	2678	2.04597	1.81696	2.30385
Non-HDL quartiles	ASN	Q3	658	2116	2774	1.81628	1.62162	2.03431
Non-HDL quartiles	EUR	Q4	26024	61528	87552	1.91378	1.88211	1.94598	0.0186361
Non-HDL quartiles	EUR	Q1	28850	52019	80869	1.9691	1.93238	2.00651
Non-HDL quartiles	EUR	Q2	27354	57918	85272	1.98113	1.9446	2.01834
Non-HDL quartiles	EUR	Q3	25910	61790	87700	1.92641	1.89014	1.96339
Log(triglycerides) quartiles	AFR	Q3	11029	12359	23388	1.58911	1.53498	1.64515	0.251378
Log(triglycerides) quartiles	AFR	Q1	11502	24311	35813	1.59548	1.55119	1.64103
Log(triglycerides) quartiles	AFR	Q2	11694	16682	28376	1.59629	1.54524	1.64902
Log(triglycerides) quartiles	AFR	Q4	10679	8687	19366	1.5264	1.46937	1.58565
Log(triglycerides) quartiles	HIS	Q3	7129	9985	17114	2.22636	2.13101	2.32597	0.0824412
Log(triglycerides) quartiles	HIS	Q1	4417	10453	14870	2.05686	1.95368	2.1655
Log(triglycerides) quartiles	HIS	Q2	5877	10199	16076	2.16885	2.06997	2.27246
Log(triglycerides) quartiles	HIS	Q4	9133	9037	18170	2.09578	2.01004	2.18518
Log(triglycerides) quartiles	ASN	Q3	936	2168	3104	2.091	1.88518	2.3193	0.575078
Log(triglycerides) quartiles	ASN	Q1	493	1703	2196	1.87825	1.63091	2.16311
Log(triglycerides) quartiles	ASN	Q2	493	1457	1950	1.90518	1.65222	2.19688
Log(triglycerides) quartiles	ASN	Q4	1419	2275	3694	2.02432	1.85398	2.21031
Log(triglycerides) quartiles	EUR	Q3	34887	70812	105699	1.93153	1.9018	1.96174	0.00275311
Log(triglycerides) quartiles	EUR	Q1	18376	76090	94466	1.96527	1.92716	2.00413
Log(triglycerides) quartiles	EUR	Q2	25880	75336	101216	2.00222	1.96804	2.037
Log(triglycerides) quartiles	EUR	Q4	48471	61735	110206	1.92679	1.90093	1.95301
Total cholesterol quartiles	AFR	Q4	9779	15188	24967	1.58027	1.52815	1.63417	0.766405
Total cholesterol quartiles	AFR	Q1	11902	13088	24990	1.57624	1.52335	1.63096
Total cholesterol quartiles	AFR	Q2	9587	14916	24503	1.60842	1.55192	1.66698
Total cholesterol quartiles	AFR	Q3	8761	15257	24018	1.56673	1.51093	1.62459
Total cholesterol quartiles	HIS	Q4	5607	9873	15480	2.10847	2.01271	2.20878	0.606627
Total cholesterol quartiles	HIS	Q1	6946	7522	14468	2.06331	1.9663	2.16511
Total cholesterol quartiles	HIS	Q2	5402	9234	14636	2.16283	2.06093	2.26978
Total cholesterol quartiles	HIS	Q3	5072	9895	14967	2.10962	2.01031	2.21383
Total cholesterol quartiles	ASN	Q4	939	2507	3446	2.08466	1.88888	2.30074	0.710003
Total cholesterol quartiles	ASN	Q1	875	1212	2087	1.92355	1.69579	2.18189
Total cholesterol quartiles	ASN	Q2	666	2011	2677	1.96199	1.7454	2.20545
Total cholesterol quartiles	ASN	Q3	638	2212	2850	1.93833	1.72409	2.1792
Total cholesterol quartiles	EUR	Q4	24270	70844	95114	1.92102	1.88683	1.95583	0.180218
Total cholesterol quartiles	EUR	Q1	38507	53758	92265	1.96003	1.92905	1.99151
Total cholesterol quartiles	EUR	Q2	30240	64042	94282	1.97384	1.93882	2.00949
Total cholesterol quartiles	EUR	Q3	24937	70615	95552	1.94572	1.91063	1.98145
Statin use	AFR	Yes	31786	18050	49836	1.60375	1.56825	1.64005	1.23891e-06
Statin use	AFR	No	6752	27670	34422	1.45313	1.40599	1.50186
Statin use	HIS	Yes	17038	9113	26151	2.03362	1.96264	2.10716	0.0425041
Statin use	HIS	No	9226	28212	37438	1.93617	1.87624	1.99802
Statin use	ASN	Yes	3333	2278	5611	2.07622	1.93907	2.22307	0.021759
Statin use	ASN	No	1791	5641	7432	1.86136	1.74676	1.98347
Statin use	EUR	Yes	89165	94553	183718	1.99507	1.9715	2.01893	8.41149e-05
Statin use	EUR	No	12593	71546	84139	1.89654	1.85476	1.93925
NSAID use	EUR	No	31101	159312	190413	1.85262	1.82719	1.87841	0.00355058
NSAID use	EUR	Yes	53324	99286	152610	1.86751	1.84185	1.89353
NSAID use	AFR	Yes	14559	16137	30696	1.53432	1.49014	1.57981	0.0556237
NSAID use	AFR	No	10593	38264	48857	1.4441	1.40368	1.48569
NSAID use	HIS	Yes	11459	11706	23165	1.93859	1.87204	2.0075	0.0518636
NSAID use	HIS	No	7977	24910	32887	2.03648	1.96369	2.11198
NSAID use	ASN	Yes	2258	2222	4480	2.0429	1.8978	2.19908	0.422541
NSAID use	ASN	No	2967	9092	12059	1.87014	1.77884	1.96614
Fibrates and combos use	AFR	No	38536	54685	93221	1.50415	1.47698	1.53183	0.893389
Fibrates and combos use	AFR	Yes	1360	511	1871	1.49	1.29916	1.70888
Fibrates and combos use	HIS	No	23492	36230	59722	1.96351	1.9176	2.01051	0.161343
Fibrates and combos use	HIS	Yes	1601	761	2362	1.80599	1.61044	2.02529
Fibrates and combos use	ASN	No	5054	8766	13820	1.93409	1.85062	2.02132	0.00502072
Fibrates and combos use	ASN	Yes	199	103	302	3.33424	2.285	4.86528
Fibrates and combos use	EUR	No	100701	228214	328915	1.89408	1.87612	1.91222	0.0113955
Fibrates and combos use	EUR	Yes	12768	8372	21140	1.81048	1.75058	1.87243
Lipids lowering medication use	AFR	No	15247	72716	87963	1.47434	1.44267	1.50669	0.000617499
Lipids lowering medication use	AFR	Yes	33403	21091	54494	1.55952	1.52296	1.59695
Lipids lowering medication use	HIS	No	12314	50331	62645	1.95992	1.9077	2.01356	0.350509
Lipids lowering medication use	HIS	Yes	17886	10098	27984	2.00085	1.93403	2.06997
Lipids lowering medication use	ASN	No	2858	12330	15188	1.86898	1.77858	1.96398	0.00379767
Lipids lowering medication use	ASN	Yes	3676	2631	6307	2.10921	1.97616	2.25123
Lipids lowering medication use	EUR	No	36001	259064	295065	1.83627	1.81344	1.85939	7.85699e-05
Lipids lowering medication use	EUR	Yes	99990	122665	222655	1.89857	1.87808	1.91928
Hypertensive drug use	AFR	Yes	38904	37374	76278	1.56806	1.54184	1.59473	0.0390142
Hypertensive drug use	AFR	No	8384	47468	55852	1.51446	1.47207	1.55808
Hypertensive drug use	HIS	Yes	20892	17385	38277	1.96467	1.91069	2.02017	0.514504
Hypertensive drug use	HIS	No	9212	42328	51540	1.99177	1.93224	2.05313
Hypertensive drug use	ASN	Yes	4343	4057	8400	2.05474	1.94372	2.1721	0.065821
Hypertensive drug use	ASN	No	2190	10878	13068	1.91034	1.80948	2.01681
Hypertensive drug use	EUR	Yes	101613	138408	240021	1.97364	1.9551	1.99235	0.00304414
Hypertensive drug use	EUR	No	26953	194613	221566	1.9235	1.89645	1.95094
Blood pressure categories	AFR	Hypertension stage 2	28258	37651	65909	1.53606	1.50378	1.56903	0.233806
Blood pressure categories	AFR	Hypertension stage 1	9947	24510	34457	1.53934	1.49499	1.585
Blood pressure categories	AFR	Normal	3517	14822	18339	1.59073	1.51645	1.66864
Blood pressure categories	AFR	Elevated	2735	7281	10016	1.62293	1.5282	1.72353
Blood pressure categories	HIS	Hypertension stage 2	14067	17037	31104	1.92733	1.86843	1.98809	0.214068
Blood pressure categories	HIS	Hypertension stage 1	6540	15721	22261	2.00955	1.93062	2.0917
Blood pressure categories	HIS	Normal	3590	16065	19655	2.02437	1.92538	2.12846
Blood pressure categories	HIS	Elevated	2445	6629	9074	2.02029	1.89063	2.15885
Blood pressure categories	ASN	Hypertension stage 2	1813	3107	4920	2.04112	1.8872	2.20759	0.786986
Blood pressure categories	ASN	Normal	306	2240	2546	1.9224	1.64653	2.24449
Blood pressure categories	ASN	Hypertension stage 1	814	2882	3696	2.10328	1.89911	2.3294
Blood pressure categories	ASN	Elevated	195	544	739	1.95	1.5542	2.44659
Blood pressure categories	EUR	Hypertension stage 2	75343	133305	208648	1.93298	1.91188	1.95431	0.000582746
Blood pressure categories	EUR	Hypertension stage 1	34136	114241	148377	1.8616	1.83496	1.88861
Blood pressure categories	EUR	Normal	12742	77644	90386	1.90386	1.86163	1.94705
Blood pressure categories	EUR	Elevated	12792	45336	58128	1.88441	1.8407	1.92915
Hypertension	AFR	Yes	40356	59068	99424	1.53379	1.50978	1.55817	0.163959
Hypertension	AFR	No	7749	33148	40897	1.57269	1.52385	1.62308
Hypertension	HIS	Yes	21851	27082	48933	1.95075	1.90178	2.00098	0.019846
Hypertension	HIS	No	8304	30406	38710	2.05048	1.98318	2.12006
Hypertension	ASN	Yes	5040	7608	12648	1.98405	1.89582	2.07639	0.78215
Hypertension	ASN	No	1206	6172	7378	2.00904	1.86171	2.16803
Hypertension	EUR	Yes	104643	219123	323766	1.9213	1.90428	1.93847	0.589294
Hypertension	EUR	No	26118	130441	156559	1.91154	1.88083	1.94276
Current drinking status	AFR	No	10421	12394	22815	1.44928	1.4023	1.49784	0.00993347
Current drinking status	AFR	Yes	9485	24630	34115	1.53795	1.49123	1.58613
Current drinking status	HIS	No	9324	11149	20473	2.09126	2.01115	2.17457	0.514549
Current drinking status	HIS	Yes	8236	21180	29416	2.05476	1.98263	2.12952
Current drinking status	ASN	No	2442	3150	5592	1.94266	1.82022	2.07333	0.633014
Current drinking status	ASN	Yes	1693	4013	5706	1.98837	1.85425	2.1322
Current drinking status	EUR	No	38107	60786	98893	1.9708	1.93936	2.00275	0.873341
Current drinking status	EUR	Yes	36014	138046	174060	1.96738	1.93996	1.99519
Smoking status	AFR	Never	8909	21623	30532	1.5088	1.46203	1.55707	0.0399992
Smoking status	AFR	Former	7743	9139	16882	1.49938	1.44227	1.55875
Smoking status	AFR	Current	5663	16958	22621	1.41863	1.36459	1.47481
Smoking status	HIS	Never	10227	23114	33341	1.94506	1.88472	2.00733	0.331758
Smoking status	HIS	Former	7506	9827	17333	2.01983	1.93806	2.10505
Smoking status	HIS	Current	3360	6903	10263	1.94565	1.83806	2.05954
Smoking status	ASN	Never	2681	7841	10522	1.878	1.77992	1.98149	0.445652
Smoking status	ASN	Former	1933	2663	4596	1.97753	1.84226	2.12273
Smoking status	ASN	Current	411	942	1353	1.83286	1.58801	2.11545
Smoking status	EUR	Never	25692	108188	133880	1.88078	1.85012	1.91196	3.06955e-07
Smoking status	EUR	Former	40775	95043	135818	1.93844	1.91291	1.96431
Smoking status	EUR	Current	12390	40011	52401	1.80269	1.76156	1.84478
Physical activity level	AFR	Inactive	5347	5422	10769	1.53629	1.46347	1.61273	0.393988
Physical activity level	AFR	Active	8846	13556	22402	1.49772	1.44972	1.5473
Physical activity level	HIS	Inactive	3958	3546	7504	2.32355	2.16923	2.48886	0.084282
Physical activity level	HIS	Active	7387	12419	19806	2.16508	2.0774	2.25645
Physical activity level	ASN	Inactive	1508	3174	4682	1.95206	1.80631	2.10957	0.803873
Physical activity level	ASN	Active	2632	3973	6605	1.92807	1.81734	2.04556
Physical activity level	EUR	Inactive	17871	21761	39632	1.92454	1.87527	1.97509	0.00640826
Physical activity level	EUR	Active	40842	107357	148199	2.00313	1.97829	2.02829

[truncated: 8 more sheets: Table S10, Table S11, Table S12, Table S13, Table S14, Table S15, Table S16, Table S17]
